# Supplementary material for: A Comparison between Conventional and Extracorporeal Cardiopulmonary Resuscitation in Out-of-Hospital Cardiac Arrest: A Systematic Review and Meta-Analysis
Source: Healthcare (Basel). 2022 Mar 21;10(3):591. doi: 10.3390/healthcare10030591 (PMC8955421; doi:10.3390/healthcare10030591)
Supplement: Supplementary file 1 [file healthcare-10-00591-s001.zip]

Archive with 1 entries (1 files):
- healthcare-1590531-supplementary.pdf
